# Supplementary material for: Screening Ticks for Crimean–Congo Hemorrhagic Fever Virus and Aigai Virus in Greece
Source: Viruses. 2026 Apr 22;18(5):483. doi: 10.3390/v18050483 (PMC13211716; doi:10.3390/v18050483)
Supplement: Supplementary file 1 [file viruses-18-00483-s001.zip]

Archive with 1 entries (1 files):
- viruses-4219264-supplementary.pdf
